# Supplementary material for: Nucleosomes influence multiple steps during replication initiation
Source: eLife. 2017 Mar 21;6:e22512. doi: 10.7554/eLife.22512 (PMC5400510; doi:10.7554/eLife.22512)
Supplement: Figure 2—figure supplement 1—source data 1. — DOI: http://dx.doi.org/10.7554/eLife.22512.009 [file elife-22512-fig2-figsupp1-data1.xlsx]

## Sheet: Sheet1
	Figure 2-figure supplement 1C ( right panel)
	ISW1a	SWI/SNF	RSC
	100	94.3831	90.1532
	95	101.595	118.894
	90	71.9966	94.8907
