# Supplementary material for: Nucleosomes influence multiple steps during replication initiation
Source: eLife. 2017 Mar 21;6:e22512. doi: 10.7554/eLife.22512 (PMC5400510; doi:10.7554/eLife.22512)
Supplement: Figure 2—figure supplement 1—source data 2. — DOI: http://dx.doi.org/10.7554/eLife.22512.010 [file elife-22512-fig2-figsupp1-data2.xlsx]

## Sheet: Sheet1
	Figure 2-figure supplement 3 (left panel)
	ISW1a	ISW1b	ISW2	Chd1	INO80
	106.346	66.0372	15.2432	46.8456	69.1957
	97.5923	70.3163	14.4563	37.4251	50.442
	90.2344	69.2198	19.5216	43.0402	64.6827
