# Supplementary material for: Nucleosomes influence multiple steps during replication initiation
Source: eLife. 2017 Mar 21;6:e22512. doi: 10.7554/eLife.22512 (PMC5400510; doi:10.7554/eLife.22512)
Supplement: Figure 3—source data 1. — DOI: http://dx.doi.org/10.7554/eLife.22512.013 [file elife-22512-fig3-data1.xlsx]

## Sheet: Sheet1
	Figure 3C
	ISW1a+DDK	ISW1b+DDK	ISW2+DDK	INO80+DDK	Chd1+DDK
	96	84.1109	11.9979	65.5641	43.3509
	106	74.1663	24.5558	76.3688	35.0286
	105	93.3118	20.8878	82.0164	38.3473
