# Supplementary material for: Nucleosomes influence multiple steps during replication initiation
Source: eLife. 2017 Mar 21;6:e22512. doi: 10.7554/eLife.22512 (PMC5400510; doi:10.7554/eLife.22512)
Supplement: Figure 3—source data 2. — DOI: http://dx.doi.org/10.7554/eLife.22512.014 [file elife-22512-fig3-data2.xlsx]

## Sheet: Sheet1
	Figure 3D
	ISW1a+DDK	SWI/SNF+DDK	RSC+DDKj
	111.476	24.5442	12.3247
	101.32	34.403	49.1385
	88.1607	34.8837	15.222
