# Supplementary material for: Nucleosomes influence multiple steps during replication initiation
Source: eLife. 2017 Mar 21;6:e22512. doi: 10.7554/eLife.22512 (PMC5400510; doi:10.7554/eLife.22512)
Supplement: Figure 4—figure supplement 1—source data 1. — DOI: http://dx.doi.org/10.7554/eLife.22512.018 [file elife-22512-fig4-figsupp1-data1.xlsx]

## Sheet: Sheet1
	Figure 4-figure supplement 1-sourse data 1
	ISW1a+DDK	SWI/SNF+DDK	RSC+DDK
	100	22.8244	35.8604
	124.541	21.6034	41.0027
	75.4615	35	11.9819
